# Supplementary material for: Gut microbiota dysbiosis exacerbates acute pancreatitis via Escherichia coli-driven neutrophil heterogeneity and NETosis
Source: Gut Microbes. 2025 Dec 24;18(1):2606480. doi: 10.1080/19490976.2025.2606480 (PMC12758309; doi:10.1080/19490976.2025.2606480)
Supplement: Supplementary Material — Table S5.xlsx [file KGMI_A_2606480_SM6797.xlsx]

## Sheet: Table S5
Table S5. Top Marker genes for Neutrophil Subtypes
Neu_1	Neu_2	Neu_3	Neu_4	Neu_5
Retnlg	Dhx40	Rsad2	Ero1l	Saa3
Ifitm1	Icam1	Slfn4	Gbe1	Fn1
S100a9	Nr4a1	Isg15	Cstb	Arg1
S100a8	Gm41409	Ifit3	Esd	S100a4
Rdh12	Ppp1r15a	Ifit1	Ccl4	F13a1
Il1rap	Slc38a1	Slfn5	Mif	Pid1
Wfdc21	Bhlhe40	Oasl1	Tpi1	Apoe
Lrg1	Jak2	Oasl2	Fmnl2	Lyz2
Wfdc17	Zfp263	Ddx60	Hmox1	Pf4
Gk	Cdk8	Ifitm3	Fnip2	Ccl9
