# Supplementary material for: Gut microbiota dysbiosis exacerbates acute pancreatitis via Escherichia coli-driven neutrophil heterogeneity and NETosis
Source: Gut Microbes. 2025 Dec 24;18(1):2606480. doi: 10.1080/19490976.2025.2606480 (PMC12758309; doi:10.1080/19490976.2025.2606480)
Supplement: Supplementary Material — Table S4.xlsx [file KGMI_A_2606480_SM6794.xlsx]

## Sheet: cell_statitics_before_after_QC
Table S1. Summary of scRNA-seq Quality Control Metrics
Sampleid	Age	Sex	Mouse_Strain	Disease Model	Sequencing_Tissue	mean_nFeature_RNA_beforeQC	mean_nCount_RNA_beforeQC	mean_log10GenesPerUMI_beforeQC	mean_percent.mito_beforeQC	mean_percent.HB_beforeQC	Total_cells_beforeQC	mean_nFeature_RNA_afterQC	mean_nCount_RNA_afterQC	mean_log10GenesPerUMI_afterQC	mean_percent.mito_afterQC	mean_percent.HB_afterQC	Total_cells_afterQC
GF_Cer_1	8 weeks	Male	C57BL/5J	Acute pancreatitis	Pancreas	2823.17	11994.8	0.88	0.017	0	6537	3398.09	14744.7	0.868	0.011	0	5243
GF_Cer_2	8 weeks	Male	C57BL/6J	Acute pancreatitis	Pancreas	2394.68	7820.17	0.89	0.015	0	13765	2638.83	8727.2	0.885	0.013	0	12157
GF_Cer_3	8 weeks	Male	C57BL/7J	Acute pancreatitis	Pancreas	2079.47	6117.39	0.904	0.013	0	15456	2083.53	6135.74	0.904	0.013	0	15364
SPF_Cer_1	8 weeks	Male	C57BL/8J	Acute pancreatitis	Pancreas	2404.54	8641.31	0.885	0.028	0.006	9805	2690.82	9899	0.882	0.019	0	8182
SPF_Cer_2	8 weeks	Male	C57BL/9J	Acute pancreatitis	Pancreas	2791.81	11212.7	0.874	0.023	0.01	12739	3031.12	12284.2	0.871	0.018	0	11418
